# Supplementary material for: Mechanical Cell-Matrix Feedback Explains Pairwise and Collective Endothelial Cell Behavior In Vitro
Source: PLoS Comput Biol. 2014 Aug 14;10(8):e1003774. doi: 10.1371/journal.pcbi.1003774 (PMC4133044; doi:10.1371/journal.pcbi.1003774)
Supplement: Protocol S1 — C and Matlab source code used for the simulations. (ZIP) [file pcbi.1003774.s006.zip]

Archive with 24 entries (21 files):
- ProtocolS1/
- ProtocolS1/.DS_Store
- ProtocolS1/C-Source-Code/
- ProtocolS1/C-Source-Code/cellforces.c
- ProtocolS1/C-Source-Code/cellmoves.c
- ProtocolS1/C-Source-Code/CPM_dH.c
- ProtocolS1/C-Source-Code/cpmfem.c
- ProtocolS1/C-Source-Code/def.h
- ProtocolS1/C-Source-Code/FE_assembly.c
- ProtocolS1/C-Source-Code/FE_local.c
- ProtocolS1/C-Source-Code/FE_nodes2dofs.c
- ProtocolS1/C-Source-Code/FE_solver.c
- ProtocolS1/C-Source-Code/functions.h
- ProtocolS1/C-Source-Code/init.c
- ProtocolS1/C-Source-Code/Makefile
- ProtocolS1/C-Source-Code/mt.c
- ProtocolS1/C-Source-Code/mylib.c
- ProtocolS1/C-Source-Code/read.c
- ProtocolS1/C-Source-Code/structures.h
- ProtocolS1/C-Source-Code/write.c
- ProtocolS1/MATLAB_mfiles/
- ProtocolS1/MATLAB_mfiles/jet2.m
- ProtocolS1/MATLAB_mfiles/makemovie4.m
- ProtocolS1/README
