# Supplementary material for: Mechanical Cell-Matrix Feedback Explains Pairwise and Collective Endothelial Cell Behavior In Vitro
Source: PLoS Comput Biol. 2014 Aug 14;10(8):e1003774. doi: 10.1371/journal.pcbi.1003774 (PMC4133044; doi:10.1371/journal.pcbi.1003774)
Supplement: Protocol S1 — C and Matlab source code used for the simulations. (ZIP) [file pcbi.1003774.s006.zip › ProtocolS1/C-Source-Code/FE_nodes2dofs.c]

// file: nodelabels.c
#include "functions.h"

////////////////////////////////////////////////////////////////////////////////
void disp_to_nodes(NOD* pn, double* u)
{
	int n, cnt;

	for(n=0,cnt=0; n<NN; n++)
	{
		pn[n].ux=.0;
		pn[n].uy=.0;
		if(!pn[n].restrictx)
			pn[n].ux=u[cnt++];
		if(!pn[n].restricty)
			pn[n].uy=u[cnt++];
	}
}

////////////////////////////////////////////////////////////////////////////////
void set_disp_of_prev_incr(NOD* pn, double* u)
{
	int n, cnt;

	for(n=0,cnt=0; n<NN; n++)
	{
		if(!pn[n].restrictx)
			u[cnt++]=pn[n].ux;
		if(!pn[n].restricty)
			u[cnt++]=pn[n].uy;
	}
}

////////////////////////////////////////////////////////////////////////////////
void place_node_forces_in_f(NOD* pn, double* f)
{
	int n, cnt;

	for(n=0,cnt=0; n<NN; n++)
	{
		if(!pn[n].restrictx)
			f[cnt++]=pn[n].fx;
		if(!pn[n].restricty)
			f[cnt++]=pn[n].fy;
	}
}
