# Supplementary material for: Mechanical Cell-Matrix Feedback Explains Pairwise and Collective Endothelial Cell Behavior In Vitro
Source: PLoS Comput Biol. 2014 Aug 14;10(8):e1003774. doi: 10.1371/journal.pcbi.1003774 (PMC4133044; doi:10.1371/journal.pcbi.1003774)
Supplement: Protocol S1 — C and Matlab source code used for the simulations. (ZIP) [file pcbi.1003774.s006.zip › ProtocolS1/C-Source-Code/FE_solver.c]

#include "functions.h"

////////////////////////////////////////////////////////////////////////////////
void calc_Kdotx(int* kcol, double* kval, double* diag, double* x, double* b, int nrrdof)
{
	int r, a, lim;

	for(r=0;r<nrrdof;r++)
		b[r] = diag[r]*x[r];

	for(r=0;r<nrrdof;r++)
	{
		lim = 10*r+kcol[10*r];
		for(a=10*r+1;a<lim;a++)
		{
			b[r]+=kval[a]*x[kcol[a]];
			b[kcol[a]]+=kval[a]*x[r];
		}
	}
}

////////////////////////////////////////////////////////////////////////////////
void solvePCG(int* kcol, double* kval, double* u, double* f, int nrrdof)
{
	int i, a, iter;
	double *ui, *ri, *diag, *invC, *zi, *pi, *qi;
	double rhoi, rhoinew, initrho;
	double beti, alfi, pq;

	ui   = calloc(nrrdof, sizeof(double)); for(i=0;i<nrrdof;i++){ui[i]=u[i];}
	ri   = calloc(nrrdof, sizeof(double));
	diag = calloc(nrrdof, sizeof(double));
	invC = calloc(nrrdof, sizeof(double));
	zi   = calloc(nrrdof, sizeof(double));
	pi   = calloc(nrrdof, sizeof(double));
	qi   = calloc(nrrdof, sizeof(double));

	for(i=0;i<nrrdof;i++)
		diag[i] = kval[10*i];

	for(i=0;i<nrrdof;i++) // for each row in K
	{
		if(diag[i] != 0.0) // if Kii not zero
			invC[i] = 1.0/diag[i];  					// invC = inv(diag(K))
		else
			invC[i] = 0.0;
	}

	calc_Kdotx(kcol,kval,diag,ui,qi,nrrdof);
	for(i=0;i<nrrdof;i++)
		ri[i]=f[i]-qi[i]; 								// r0 = f-K*u0

	for(i=0;i<nrrdof;i++)
		zi[i] = invC[i]*ri[i]; 							// z0 = inv(C)*r0

	for(i=0;i<nrrdof;i++)
		pi[i]=zi[i]; 									// p0 = z0

	for(i=0,rhoinew=.0;i<nrrdof;i++)
		rhoinew += ri[i]*zi[i]; 						// rhoi = zi*ri

	for(i=0,initrho=.0;i<nrrdof;i++)
		initrho += invC[i]*f[i]*f[i];					// FOR ACCURACY

	// start iterative solve
	for(iter=0; (rhoinew>ACCURACY*initrho); iter++)
	{
		rhoi = rhoinew;

		calc_Kdotx(kcol,kval,diag, pi, qi, nrrdof); 	// qi = K*pi

		for(i=0,pq=0;i<nrrdof;i++)
			pq+=pi[i]*qi[i];
		alfi = rhoi/pq;									// alfi = rhoi/(pi*qi)

		for(i=0;i<nrrdof;i++)
	   		ui[i]+=alfi*pi[i];							// ui+1 = ui+alfi*pi

		for(i=0;i<nrrdof;i++)
			ri[i]-=alfi*qi[i];							// ri+1 = ri-alfi*qi

		for(i=0;i<nrrdof;i++)
			zi[i] = invC[i]*ri[i]; 						// zi+1 = inv(C)*ri+1

		for(i=0,rhoinew=.0;i<nrrdof;i++)
			rhoinew += ri[i]*zi[i]; 					// rhoi+1 = ri+1*zi+1

		beti = rhoinew/rhoi;							// beti = rhoinew/rhoi

		for(i=0;i<nrrdof;i++)
			pi[i] = zi[i] + beti*pi[i]; 				// pi+1 = zi+1 + betai*pi

		if(iter%10==0)
			printf("\ni %4d, rhoinew/initrho=%18.11lf",iter, rhoinew/initrho);
	}

	printf("\n Stop iterating at iter %d",iter);
	for(i=0;i<nrrdof;i++)
		u[i]=ui[i];

	free(ui);free(ri);free(diag);free(invC);free(zi);free(pi);free(qi);
}
