# Supplementary material for: Mechanical Cell-Matrix Feedback Explains Pairwise and Collective Endothelial Cell Behavior In Vitro
Source: PLoS Comput Biol. 2014 Aug 14;10(8):e1003774. doi: 10.1371/journal.pcbi.1003774 (PMC4133044; doi:10.1371/journal.pcbi.1003774)
Supplement: Protocol S1 — C and Matlab source code used for the simulations. (ZIP) [file pcbi.1003774.s006.zip › ProtocolS1/C-Source-Code/Makefile]

OBJECTS = CPM_dH.o \
	FE_assembly.o \
	FE_local.o \
	FE_nodes2dofs.o \
	FE_solver.o \
	cellforces.o \
	cellmoves.o \
	init.o \
	mt.o \
	mylib.o \
	read.o \
	cpmfem.o \
	write.o

cpmfem: $(OBJECTS)
	cc -O -o cpmfem $(OBJECTS)	

clean:
	rm *.o

.c.o:
	cc -O -c $< -o $@
