# Supplementary material for: Mechanical Cell-Matrix Feedback Explains Pairwise and Collective Endothelial Cell Behavior In Vitro
Source: PLoS Comput Biol. 2014 Aug 14;10(8):e1003774. doi: 10.1371/journal.pcbi.1003774 (PMC4133044; doi:10.1371/journal.pcbi.1003774)
Supplement: Protocol S1 — C and Matlab source code used for the simulations. (ZIP) [file pcbi.1003774.s006.zip › ProtocolS1/C-Source-Code/structures.h]

// file: structures.h
#ifndef _STRUCTURE
#define _STRUCTURE
#include <stdlib.h>
#include "def.h"

typedef struct
{
   	//double x, y;			// minimum coordinates
	int ctag;				// id of occupying cell, 0 if no cell
} VOX;

typedef struct
{
	//double x, y;			// coordinates
	double fx, fy;			// predefined forces
	double ux, uy;			// calculated displacements
	BOOL restrictx, restricty; // nodal restrictions
} NOD;


#endif
