# Supplementary material for: Mechanical Cell-Matrix Feedback Explains Pairwise and Collective Endothelial Cell Behavior In Vitro
Source: PLoS Comput Biol. 2014 Aug 14;10(8):e1003774. doi: 10.1371/journal.pcbi.1003774 (PMC4133044; doi:10.1371/journal.pcbi.1003774)
Supplement: Protocol S1 — C and Matlab source code used for the simulations. (ZIP) [file pcbi.1003774.s006.zip › ProtocolS1/README]

Simulation code for:

Mechanical cell-substrate feedback explains pairwise and collective endothelial cell behavior in vitro
René F.M. van Oers and Roeland M.H. Merks
Centrum Wiskunde & Informatica, Amsterdam
Contact: merks@cwi.nl

INSTALLATION
------------

Make sure you have GNU Make and a GNU C Compiler installed on your system (e.g. MinGW for Windows).

Then, from the command line, type: 

cd C-Source-Code
make


USAGE
-----

See main file of Supporting Information
